# Supplementary material for: Microbiome and Microbiota Within Wineries: A Review
Source: Microorganisms. 2025 Feb 27;13(3):538. doi: 10.3390/microorganisms13030538 (PMC11944700; doi:10.3390/microorganisms13030538)
Supplement: Supplementary file 1 [file microorganisms-13-00538-s001.zip]

Archive with 1 entries (1 files):
- microorganisms-3464752-supplementary.pdf
